# Supplementary material for: Genome-Wide Association of Stem Carbohydrate Accumulation and Remobilization during Grain Growth in Bread Wheat (Triticum aestivum L.) in Mediterranean Environments
Source: Plants (Basel). 2021 Mar 12;10(3):539. doi: 10.3390/plants10030539 (PMC8001439; doi:10.3390/plants10030539)
Supplement: Supplementary file 1 [file plants-10-00539-s001.zip]

Archive with 1 entries (1 files):
- Supplementary Materials.xlsx
