# Supplementary material for: Genome-Wide Association of Stem Carbohydrate Accumulation and Remobilization during Grain Growth in Bread Wheat (Triticum aestivum L.) in Mediterranean Environments
Source: Plants (Basel). 2021 Mar 12;10(3):539. doi: 10.3390/plants10030539 (PMC8001439; doi:10.3390/plants10030539)
Supplement: Supplementary file 1 [file plants-10-00539-s001.zip › Supplementary Materials.xlsx]

## Sheet: TableS1
Table S1. General statistics for the assessed 225 wheat genotypes.
Trait	Parameter	Cau 2011	Cau 2012	SRosFI2011	SRosMWS2011	SRosFI2012
SWa	Mean	1.32138	1.8736	1.78296	1.80096	1.26627
	Std. Desv.	0.282594	0.34969	0.326733	0.353067	0.255612
	Min.	0.66	0.912	0.99	0.98	0.537
	Max	2.02	3.039	2.84	2.64	1.787
SWm	Mean	0.730166	1.11662	1.20664	1.03988	1.11418
	Std. Desv.	0.170057	0.229133	0.227223	0.236262	0.21246
	Min.	0.32	0.628	0.606	0.49	0.544
	Max	1.08	1.777	1.9	1.612	1.76
WSCa	Mean	180.066	224.507	135.735	153.93	144.194
	Std. Desv.	58.0945	39.9033	33.5525	38.2113	36.2054
	Min.	86.6	110.526	68.522	74.0012	75.87
	Max	458.7	444.292	245.948	431.074	381.704
WSCm	Mean	43.6345	47.9558	17.9213	36.9206	40.6147
	Std. Desv.	21.2815	17.5935	5.51687	27.5371	15.565
	Min.	16.3	22.019	7.928	5.0684	14.715
	Max	122.5	146.583	31.257	224.175	129.268
WSCCa	Mean	238.919	423.085	245.089	277.595	186.599
	Std. Desv.	93.6469	114.613	85.7167	87.5475	70.6607
	Min.	62.5	166.433	46.361	101.353	47.516
	Max	770.6	988.94	578.771	758.69	583.545
WSCCm	Mean	31.9458	55.1277	21.7411	39.2562	44.1487
	Std. Desv.	18.699	27.0913	8.22478	34.116	23.2304
	Min.	8.4	17.148	6.896	3.65837	6.547
	Max	125.7	169.936	51.116	291.527	195.118
ARWSC	Mean	196.889	361.298	218.064	235.544	138.669
	Std. Desv.	72.826	94.9855	74.3988	80.6088	60.628
	Min.	40.7	113.634	31.299	4.10706	-1.899
	Max	389.6	627.472	437.388	463.036	291.887
WSCCa/m2	Mean	69.6365	127.854	110.687	114.487	106.93
	Std. Desv.	26.7503	35.0031	35.4749	37.259	35.2426
	Min.	21.9	54.913	25.832	0	29.165
	Max	184.9	336.949	312.581	242.781	259.964
WSCCm/m2	Mean	9.34663	16.6961	52.79	16.4651	25.8686
	Std. Desv.	6.07539	8.28156	22.637	15.0272	13.4709
	Min.	0	6.07	11.821	1.63836	3.577
	Max	46.3	63.103	176.301	132.048	102.363
GY	Mean	1.66991	3.13832	8.12581	4.7153	9.81847
	Std. Desv.	0.607268	0.658313	1.39359	1.01107	0.974577
	Min.	0.3585	1.59675	4.6735	2.426	7.3285
	Max	3.3075	5.06225	11.3778	7.388	12.0282

## Sheet: TableS2
Table S2. Number of significantly associated SNPs by chromosome and trait.
Chr.				Trait							Total
	GY	SWa	SWm	WSCa	WSCm	ARWSC	WSCCa	WSCCm	WSCCm_m2	WSCCa_m2
1A				4							4
1B				1			1		4	2	8
2A		2								1	3
2B								2		3	5
2D	1			1							2
3A	1			3						1	5
3B				2			1		1	1	5
3D	1			1				3	1		6
4A						1	1	1	1	1	5
4B				1		6					7
5A			2	1							3
5B	1			2	3	1					7
5D				2							2
6A				1							1
6B				1			2	3	2	2	10
6D					1	10	2			1	14
7A				3	1					2	6
7B								1		1	2
7D								1			1
Total	4	2	2	23	5	18	7	11	9	15	96

## Sheet: TableS3
Table S3. List of significantly associated SNP-markers (p-value< 0.0001).
Trait	Site	Marker	Chr	Phys. position	p-value	q-value	R2	Ensembl Gene ID	Position	Ensembl genome location
WSCCm	Cauquenes 2011	iniaGBS12466	2B	6293	0.000711092	0.661402	0.0951465	TRIAE_CS42_2BL_TGACv1_131885_AA0433230	Protein coding
WSCCm	Cauquenes 2011	iniaGBS83992	4A	10970	0.000760987	0.661402	0.0853407		Intergenic	TGACv1_scaffold_291652_4AL:22164-22196
WSCCm	Cauquenes 2011	iniaGBS35268	7D	1735	0.000963416	0.661402	0.0846709		Intergenic	TGACv1_scaffold_605078_7DL:23371-23441
WSCCm_m2	Cauquenes 2011	iniaGBS83992	4A	10970	0.000258532	0.641368	0.0981041		Intergenic	TGACv1_scaffold_291652_4AL:22164-22196
WSCCm_m2	Cauquenes 2011	iniaGBS26286	1B	8374	0.00056103	0.641368	0.0887979		Intergenic	TGACv1_scaffold_034844_1BL:9580-9640
SWm	Cauquenes 2012	iniaGBS97015	5A	9963	0.000207421	0.668934	0.099406		Intergenic	TGACv1_scaffold_374763_5AL:21397-21467
WSCa	Cauquenes 2012	iniaGBS56801	3A	4425	2.5351e-05	0.081757	0.123187	TRIAE_CS42_3AS_TGACv1_212383_AA0700440	Protein coding
WSCa	Cauquenes 2012	iniaGBS29234	1A	5036	0.000167404	0.113602	0.10299	TRIAE_CS42_1AS_TGACv1_019349_AA0065240	ncRNA
WSCa	Cauquenes 2012	iniaGBS12206	4B	11169	0.000173491	0.113602	0.10139	TRIAE_CS42_4BL_TGACv1_320632_AA1045170	Protein coding
WSCa	Cauquenes 2012	iniaGBS38337	5A	12496	0.000175396	0.113602	0.0989534		Intergenic	TGACv1_scaffold_377289_5AL:31361-31431
WSCa	Cauquenes 2012	iniaGBS55544	3B	1160	0.000196904	0.113602	0.106865		Intergenic	TGACv1_scaffold_221505_3B:165127-165196
WSCa	Cauquenes 2012	iniaGBS98856	7A	52328	0.000292366	0.113602	0.0961456		Intergenic	TGACv1_scaffold_557071_7AL:13448-13518
WSCa	Cauquenes 2012	iniaGBS98857	7A	52663	0.000292366	0.113602	0.0961456		Intergenic	TGACv1_scaffold_557071_7AL:13448-13518
WSCa	Cauquenes 2012	iniaGBS21514	5D	1859	0.000317028	0.113602	0.0981334	TRIAE_CS42_5DS_TGACv1_456722_AA1476920	Protein coding
WSCa	Cauquenes 2012	iniaGBS21515	5D	1974	0.000317028	0.113602	0.0981334	TRIAE_CS42_5DS_TGACv1_456722_AA1476920	Protein coding
WSCa	Cauquenes 2012	iniaGBS13140	5B	8732	0.000405908	0.124696	0.090842	TRIAE_CS42_5BL_TGACv1_404735_AA1309530	Protein coding
WSCa	Cauquenes 2012	iniaGBS9801	1B	18275	0.00060649	0.124696	0.0863789		Intergenic	TGACv1_scaffold_031635_1BL:24021-24082
WSCa	Cauquenes 2012	iniaGBS49861	6A	12859	0.000617763	0.124696	0.0842108		Intergenic	TGACv1_scaffold_485407_6AS:102807-102877
WSCa	Cauquenes 2012	iniaGBS86908	3A	1110	0.000632648	0.124696	0.0935396	TRIAE_CS42_3AS_TGACv1_214014_AA0708280	Protein coding
WSCa	Cauquenes 2012	iniaGBS86909	3A	1191	0.000632648	0.124696	0.0935396	TRIAE_CS42_3AS_TGACv1_214014_AA0708280	Protein coding
WSCa	Cauquenes 2012	iniaGBS55436	3B	15980	0.000680318	0.124696	0.0846048		Intergenic	TGACv1_scaffold_222196_3B:81864-81934
WSCa	Cauquenes 2012	iniaGBS61502	1A	8462	0.000738028	0.124696	0.0837009	TRIAE_CS42_1AL_TGACv1_000028_AA0000820	Protein coding
WSCa	Cauquenes 2012	iniaGBS61503	1A	8637	0.000738028	0.124696	0.0837009	TRIAE_CS42_1AL_TGACv1_000028_AA0000820	Protein coding
WSCa	Cauquenes 2012	iniaGBS86062	6B	21361	0.000742721	0.124696	0.0861281	TRIAE_CS42_5BL_TGACv1_404707_AA1308960	Protein coding
WSCa	Cauquenes 2012	iniaGBS62623	3D	6833	0.000747997	0.124696	0.0850314		Intergenic	TGACv1_scaffold_249751_3DL:98081-98151
WSCa	Cauquenes 2012	iniaGBS46620	2D	7586	0.00077331	0.124696	0.0827023		Intergenic	TGACv1_scaffold_177488_2DS:22311-22381
WSCa	Cauquenes 2012	iniaGBS50690	1A	7875	0.000878775	0.13059	0.0822377	TRIAE_CS42_4DS_TGACv1_362226_AA1177900	Protein coding
WSCa	Cauquenes 2012	iniaGBS49210	5B	34197	0.000984235	0.13059	0.0800329	TRIAE_CS42_5BS_TGACv1_423746_AA1382750	ncRNA
WSCm	Cauquenes 2012	iniaGBS60906	6D	1720	0.000206151	0.540477	0.0960982		Intergenic	TGACv1_scaffold_529408_6DL:10812-10882
WSCm	Cauquenes 2012	iniaGBS83527	7A	1267	0.00033518	0.540477	0.0918954		Intergenic	TGACv1_scaffold_647306_U:9207-9277
WSCCa	Cauquenes 2012	iniaGBS78883	6D	1606	0.000981027	0.985035	0.0670566		Intergenic	TGACv1_scaffold_527882_6DL:9292-9362
WSCa	SraRosa2012	iniaGBS94691	7A	8161	0.000919606	0.992978	0.087341	TRIAE_CS42_7AS_TGACv1_570426_AA1835560	Protein coding
WSCCa	SraRosa2012	iniaGBS57680	6D	20189	0.000703181	0.999735	0.0827978		Intergenic	TGACv1_scaffold_542575_6DS:21365-21435
WSCCa_m2	SraRosa2012	iniaGBS40097	2A	16833	0.000599809	0.719932	0.0865023		Intergenic	TGACv1_scaffold_094867_2AL:17084-17123
WSCCm	SraRosa2012	iniaGBS84837	2B	8632	0.000470358	0.628117	0.0876765		Intergenic	TGACv1_scaffold_130219_2BL:13727-13797
WSCCm	SraRosa2012	iniaGBS15069	3D	12402	0.000777367	0.628117	0.0866424		Intergenic	TGACv1_scaffold_249209_3DL:78456-78526
WSCCm	SraRosa2012	iniaGBS81455	3D	7665	0.000910493	0.628117	0.084813		Intergenic	TGACv1_scaffold_252347_3DL:26596-26666
WSCCm	SraRosa2012	iniaGBS55890	7B	31992	0.000940481	0.628117	0.0796173		Intergenic	TGACv1_scaffold_593476_7BS:44213-44283
WSCCm	SraRosa2012	iniaGBS50778	3D	12084	0.000973824	0.628117	0.0815641		Intergenic	TGACv1_scaffold_250777_3DL:40508-40578
WSCCm_m2	SraRosa2012	iniaGBS81455	3D	7665	0.000920437	0.710632	0.0846872		Intergenic	TGACv1_scaffold_252347_3DL:26596-26666
WSCm	SraRosa2012	iniaGBS40361	5B	16654	0.000208312	0.607648	0.096532		Intergenic	TGACv1_scaffold_404496_5BL:108081-108151
WSCm	SraRosa2012	iniaGBS84865	5B	16426	0.000376836	0.607648	0.0911362	TRIAE_CS42_5BL_TGACv1_404496_AA1302040	Protein coding
WSCm	SraRosa2012	iniaGBS13629	5B	16908	0.000582281	0.625952	0.0853413	TRIAE_CS42_5BL_TGACv1_405342_AA1325550	Protein coding
WSCCa_m2	SraRosaFI2011	iniaGBS52443	6B	17021	6.35767e-05	0.0999654	0.124786		Intergenic	TGACv1_scaffold_513896_6BS:46109-46167
WSCCa_m2	SraRosaFI2011	iniaGBS52444	6B	17185	6.35767e-05	0.0999654	0.124786		Intergenic	TGACv1_scaffold_513896_6BS:46109-46167
WSCCa_m2	SraRosaFI2011	iniaGBS5248	3B	49444	0.000101522	0.0999654	0.10487		Intergenic	TGACv1_scaffold_221563_3B:139700-139770
WSCCa_m2	SraRosaFI2011	iniaGBS70031	1B	24166	0.000123988	0.0999654	0.111623	TRIAE_CS42_1DL_TGACv1_061540_AA0198260	Protein coding
WSCCa_m2	SraRosaFI2011	iniaGBS52622	2B	37208	0.000313938	0.20249	0.0806103		Intergenic	TGACv1_scaffold_146237_2BS:91115-91183
WSCCa_m2	SraRosaFI2011	iniaGBS32516	6D	630	0.000527871	0.283731	0.0894872		Intergenic	TGACv1_scaffold_526836_6DL:4355-4425
WSCCa_m2	SraRosaFI2011	iniaGBS78102	4A	14966	0.000903269	0.416149	0.0800595		Intergenic	TGACv1_scaffold_290708_4AL:36370-36428
WSCCm_m2	SraRosaFI2011	iniaGBS101959	1B	36800	0.00015188	0.244907	0.100515		Intergenic	TGACv1_scaffold_031537_1BL:19394-19464
WSCCm_m2	SraRosaFI2011	iniaGBS101960	1B	37098	0.00015188	0.244907	0.100515		Intergenic	TGACv1_scaffold_031537_1BL:19394-19463
WSCCm_m2	SraRosaFI2011	iniaGBS52443	6B	17021	0.000458605	0.36975	0.100604		Intergenic	TGACv1_scaffold_513896_6BS:46109-46167
WSCCm_m2	SraRosaFI2011	iniaGBS52444	6B	17185	0.000458605	0.36975	0.100604		Intergenic	TGACv1_scaffold_513896_6BS:46109-46167
WSCCm_m2	SraRosaFI2011	iniaGBS5248	3B	49444	0.000853462	0.509419	0.0816118		Intergenic	TGACv1_scaffold_221563_3B:139700-139770
WSCCm_m2	SraRosaFI2011	iniaGBS70031	1B	24166	0.000947757	0.509419	0.0875277	TRIAE_CS42_1DL_TGACv1_061540_AA0198260	Protein coding
WSCCa	SraRosaFI2011	iniaGBS52443	6B	17021	0.000240209	0.387337	0.108591		Intergenic	TGACv1_scaffold_513896_6BS:46109-46167
WSCCa	SraRosaFI2011	iniaGBS52444	6B	17185	0.000240209	0.387337	0.108591		Intergenic	TGACv1_scaffold_513896_6BS:46109-46167
WSCCa	SraRosaFI2011	iniaGBS70031	1B	24166	0.000469159	0.423171	0.095931	TRIAE_CS42_1DL_TGACv1_061540_AA0198260	Protein coding
WSCCa	SraRosaFI2011	iniaGBS5248	3B	49444	0.000653352	0.423171	0.0845634		Intergenic	TGACv1_scaffold_221563_3B:139700-139770
WSCCa	SraRosaFI2011	iniaGBS79759	4A	14784	0.000922609	0.423171	0.0798275	TRIAE_CS42_4AL_TGACv1_289305_AA0968810	Protein coding
SWm	SraRosaMWS2011	iniaGBS3317	5A	19990	0.000587497	0.989744	0.0852436		Intergenic	TGACv1_scaffold_375068_5AL:23157-23225
SWa	SraRosaMWS2011	iniaGBS86423	2A	681	0.000986736	0.989745	0.0865001	TRIAE_CS42_2AS_TGACv1_112389_AA0337070	Protein coding
SWa	SraRosaMWS2011	iniaGBS86424	2A	760	0.000986736	0.989745	0.0865001	TRIAE_CS42_2AS_TGACv1_112389_AA0337070	Protein coding
WSCCa_m2	SraRosaMWS2011	iniaGBS24966	7B	33179	0.000209319	0.318079	0.0993047	TRIAE_CS42_7BS_TGACv1_592132_AA1931340	Protein coding
GY	SraRosaMWS2011	iniaGBS48293	5B	10475	0.000520181	0.777151	0.0929572	TRIAE_CS42_U_TGACv1_641577_AA2098530	Protein coding	Scaffold TGACv1_scaffold_641577_U: 21,326-24,265
WSCCa_m2	SraRosaMWS2011	iniaGBS28777	7A	44938	0.000320825	0.318079	0.099818		Intergenic	TGACv1_scaffold_557915_7AL:28309-28368
GY	SraRosaMWS2011	iniaGBS10867	3D	3890	0.000339116	0.473505	0.0933752	TRIAE_CS42_3DS_TGACv1_272383_AA0919910	Protein coding	Scaffold TGACv1_scaffold_272383_3DS: 29,216-31,300
WSCCa_m2	SraRosaMWS2011	iniaGBS28778	7A	45253	0.000320825	0.318079	0.099818		Intergenic	TGACv1_scaffold_557915_7AL:28309-28368
GY	SraRosaMWS2011	iniaGBS97627	3A	37836	0.000725592	0.473505	0.0885088		Intergenic	TGACv1_scaffold_195284_3AL 61387 to 61431
WSCCa_m2	SraRosaMWS2011	iniaGBS96992	2B	26730	0.000558026	0.318079	0.0883351		Intergenic	TGACv1_scaffold_145966_2BS:36500-36570
GY	SraRosaMWS2011	iniaGBS74558	2D	3997	0.000820633	0.473505	0.0892552		Intergenic	TGACv1_scaffold_177928_2DS 13927 to 13976 (-)
RemWSC	SraRosaFI2011	iniaGBS83719	6D	5759	2.2755e-06	0.0016998	0.149055		Intergenic	TGACv1_scaffold_644025_U 45053 to 45116
WSCCa_m2	SraRosaMWS2011	iniaGBS96994	2B	26942	0.000558026	0.318079	0.0883351		Intergenic	TGACv1_scaffold_145966_2BS:36500-36570
RemWSC	SraRosaFI2011	iniaGBS83720	6D	5979	2.2755e-06	0.0016998	0.149055
WSCCa_m2	SraRosaMWS2011	iniaGBS13320	1B	30563	0.000591958	0.318079	0.0744639	TRIAE_CS42_1BL_TGACv1_032431_AA0129810	Protein coding
RemWSC	SraRosaFI2011	iniaGBS76557	6D	4611	6.83482e-06	0.00340374	0.137349	TRIAE_CS42_U_TGACv1_644569_AA2140450	Protein coding	Scaffold TGACv1_scaffold_644569_U: 12,757-17,055
WSCCa_m2	SraRosaMWS2011	iniaGBS47211	3A	17742	0.000967941	0.410548	0.082115	TRIAE_CS42_3AL_TGACv1_193968_AA0623670	Protein coding
RemWSC	SraRosaFI2011	iniaGBS32770	6D	5308	6.77358e-05	0.0179736	0.115803		Intergenic	TGACv1_scaffold_644519_U 16081 to 16144 (-)
WSCCm	SraRosaMWS2011	iniaGBS69850	6B	13758	0.000942466	0.997831	0.0814542	TRIAE_CS42_6BS_TGACv1_514653_AA1662770	Protein coding
RemWSC	SraRosaFI2011	iniaGBS32771	6D	5540	6.77358e-05	0.0179736	0.115803
WSCCm	SraRosaMWS2011	iniaGBS69851	6B	13907	0.000942466	0.997831	0.0814542	TRIAE_CS42_6BS_TGACv1_514653_AA1662770	Protein coding
RemWSC	SraRosaFI2011	iniaGBS21983	6D	16258	8.79784e-05	0.0179736	0.112834		Intergenic	TGACv1_scaffold_542842_6DS 84090 to 84153 (+)
WSCCm	SraRosaMWS2011	iniaGBS69852	6B	14079	0.000942466	0.997831	0.0814542	TRIAE_CS42_6BS_TGACv1_514653_AA1662770	Protein coding
RemWSC	SraRosaFI2011	iniaGBS21984	6D	16545	8.79784e-05	0.0179736	0.112834
RemWSC	SraRosaFI2011	iniaGBS35719	6D	6614	9.62444e-05	0.0179736	0.109823		Intergenic	TGACv1_scaffold_643897_U 30073 to 30136
RemWSC	SraRosaFI2011	iniaGBS28421	6D	5103	0.000447455	0.0742776	0.0958948		Intergenic	TGACv1_scaffold_646065_U 16613 to 16673
RemWSC	SraRosaFI2011	iniaGBS47455	6D	8275	0.000705741	0.0984508	0.0748396		Intergenic	TGACv1_scaffold_656619_U 2344 to 2407
RemWSC	SraRosaFI2011	iniaGBS13948	5B	11803	0.000724872	0.0984508	0.0864059	TRIAE_CS42_5DL_TGACv1_433286_AA1408340	Protein coding	Scaffold TGACv1_scaffold_433286_5DL: 44,643-47,372
RemWSC	SraRosaFI2011	iniaGBS65395	4B	1071	0.000302496	0.0975442	0.0940965		Intergenic	TGACv1_scaffold_330937_4BS 16432 to 16495
RemWSC	SraRosaFI2011	iniaGBS60575	4B	4148	0.000339284	0.0975442	0.0922919	TRIAE_CS42_4BS_TGACv1_329289_AA1099680	Protein coding	Scaffold TGACv1_scaffold_329289_4BS: 22,629-33,115
RemWSC	SraRosaFI2011	iniaGBS60576	4B	4301	0.000339284	0.0975442	0.0922919
RemWSC	SraRosaFI2011	iniaGBS7988	4B	4734	0.000339284	0.0975442	0.0922919		Intergenic	TGACv1_scaffold_329165_4BS 12171 to 12234
RemWSC	SraRosaFI2011	iniaGBS7989	4B	4865	0.000339284	0.0975442	0.0922919
RemWSC	SraRosaFI2011	iniaGBS7990	4B	5002	0.000339284	0.0975442	0.0922919
RemWSC	SraRosaFI2011	iniaGBS85245	4A	708	0.000802319	0.197714	0.086802		Intergenic	TGACv1_scaffold_289233_4AL 58411 to 58474

## Sheet: TableS4
Table S4. Distribution of analyzed SNP-markers across wheat chromosomes.
Chromosome	Chromosome length (Mb)*	SNP-markers	SNP/Mb
1A	594	140	0.23569
1B	689	173	0.251089
1D	495	41	0.0828283
2A	780	144	0.184615
2B	801	239	0.298377
2D	651	71	0.109063
3A	750	221	0.294667
3B	830	284	0.342169
3D	615	69	0.112195
4A	744	162	0.217742
4B	673	134	0.199108
4D	509	7	0.0137525
5A	709	143	0.201693
5B	713	214	0.30014
5D	565	99	0.175221
6A	617	150	0.243112
6B	720	212	0.294444
6D	473	106	0.224101
7A	736	258	0.350543
7B	750	289	0.385333
7D	638	87	0.136364
Total	14052	3243	-
Average	669.143	154.429	0.221536
*) According to IWGSC. 2018. Science 361, 661

## Sheet: Fig. S1
Figure S1. Comparative distribution of data for Cauquenes and Santa Rosa site in growing season 2012.

## Sheet: Fig.S2
Figure S2. Venn diagrams for significantly associated SNPs (p-value < 0.0001) according sites and growing seasons.

## Sheet: Fig.S3
	Figure S3. Decay of LD by chromosome.
																				Chromosome	Distance (bp) to R2=0.2	Observation
																				1A	2259
																				1B	1694
																				1D	1708
																				2A	1541
																				2B	1999
																				2D	1087
																				3A	1535
																				3B	2314
																				3D	2394
																				4A	2661
																				4B	1609
																				4D	-	Only 3 significant R2 values
																				5A	1300
																				5B	1545
																				5D	5308
																				6A	1594
																				6B	2421
																				6D	8307
																				7A	2916
																				7B	2276
																				7D	4373
																				Average	2542.05
														Chromosome 4D
														Not analyzed (only 3 significant R2 values)
